# Supplementary material for: Toxicometabolomics and Biotransformation Product Elucidation in Single Zebrafish Embryos Exposed to Carbamazepine from Environmentally-Relevant to Morphologically Altering Doses
Source: Chem Res Toxicol. 2022 Feb 15;35(3):431–9. doi: 10.1021/acs.chemrestox.1c00335 (PMC8941598; doi:10.1021/acs.chemrestox.1c00335)
Supplement: Supplementary file 1 — tx1c00335_si_001.xlsx [file tx1c00335_si_001.xlsx]

## Sheet: Table S5
Table S5. Apical endpoint data for embryos at 48 & 120 hpf
		48 hpf																						120 hpf
		Lethal criteria				Sublethal / developmental criteria							Teratogenic criteria										Hatching	Lethal criteria				Sublethal / developmental criteria							Teratogenic criteria										Hatching
Plate well	Dose	Coagulation	Tail not detached	No somites	No heart-beat	Completion of gastrula	Formation of somites	Development of eyes	Spontaneous movement	Heart beat/blood circulation (beat/15seconds)	Pigmentation	Oedema	Teratogenic	Malformation of head				modified structure of the corda	scoliosis	rachischisis	deformity of yolk	growth-retardation		Coagulation	Tail not detached	No somites	No heart-beat	Completion of gastrula	Formation of somites	Development of eyes	Spontaneous movement	Heart beat/blood circulation (beats/15 seconds)	Pigmentation	Oedema	Teratogenic	Malformation of head				modified structure of the corda	scoliosis	rachischisis	deformity of yolk	growth-retardation
															sacculi/otoliths	tail	heart																				sacculi/otoliths	tail	heart
A1	Control
A2																							v
A3
A4																							v
A5																							v
A6																							v
A7																							v
A8																							v
A9																							v
A10																							v
A11
A12																							v
B1	46,540 µg/L
B2																							v											v
B3																															v	v							v
B4																							v											v
B5
B6																																		v
B7
B8																							v
B9																							v											v
B10																							v
B11																							v
B12																							v
C1	4,550 µg/L
C2
C3
C4
C5																							v
C6																							v
C7																							v
C8																							v
C9
C10																							v
C11																							v
C12
D1	62 µg/L
D2
D3																							v
D4																							v
D5
D6
D7
D8
D9																							v
D10
D11																							v
D12
E1	12 µg/L																						v
E2																							v
E3
E4
E5																							v
E6		v																						v
E7
E8
E9																							v
E10
E11
E12																								v
F1	0.49 µg/L																						v
F2
F3
F4
F5																							v
F6
F7
F8																							v
F9
F10																								v
F11
F12																							v
G1	0.05 µg/L
G2
G3																							v
G4
G5
G6																							v
G7
G8
G9																							v
G10										v		v																			v	v		v							v
G11																							v
G12
H1	3,4-DCA	v																						v
H2			v		v																			v
H3		v																						v
H4										v		v												v
H5		v	v		v																			v
H6																																v
H7										v				v										v
H8		v																						v
H9										v		v										v		v
H10		v																						v
H11		v																						v
H12																								v

## Sheet: Table S6
Table S6. Structure elucidation information pertaining to features left after filtering procedures
HILIC non-targeted annotation	Neutral mass	[M+H]	RT	MS2	CD Chemical Formula	Chemical Formula agreement between CD and Sirius	mzCloud Score	mzCloud Suggestion	Sirius Predicted Formula	Sirius predicted adduct	Sirius Predicted Compound	MS2 in Sirius Fitting dominant prediction	Total	% Sirius dominant prediction	Pathway connected to metabolite	CL (Confidence Level)	WhichModel
Phenylethyne	102.047	103.054	3.8	Yes	C8H6	Yes			C8H6	H+	Phenylethyne	24	26	0.923077		3-4	Edema
GABA	103.063	104.071	4	Yes	C4H9NO2	Yes	74	Y-Aminobutyric acid (GABA)	C4H9NO2	H+	GABA	43	43	1	Glutamate metabolism	1	2ClassHigh
Unknown	106.61	107.617	4.3	Yes	-	-										5	7Class
2-Tolunitrile	117.054	118.061	4.4	Yes	C3H7N3O2	Yes			C3H7N3O2	H+	2-Tolunitrile	7	10	0.7		3-4	Regression
Threonine	119.058	120.065	5	Yes	C4H9NO3	Yes	93.2	Threonine	C4H9NO3	H+	Threonine	169	176	0.960227		1	Edema
Benzeneethanimine	119.073	120.081	3.8	Yes	C8H9N	Yes			C8H9N	H+	Benzeneethanimine	8	10	0.8		3-4	Edema
4-Hydroxybenzaldehyde	122.037	123.044	4.3	Yes	C7H6O2	Yes	94.4	4-Hydroxybenzaldehyde	C7H6O2	H+	3-Formylphenol	7	8	0.875	Napthalene metabolism ->Tyrosine metabolism // Aromatic compounds metabolism	1	2ClassHigh, Edema
Taurine	125.015	126.022	4.8	Yes	C2H7NO3S	Yes	95.1	Taurine	C2H7NO3S	H+	Taurine	62	62	1		1	Edema
Imidazoleacetic acid	126.043	127.05	4	Only in QC	C5H6N2O2	Yes	84.1	Imidazoleacetic acid	C5H6N2O2	H+	Imidazoleacetic acid	12	12	1	Histidine metabolism	3-4	2ClassHigh
	128.059	129.066	3.8	Only in QC	C5H8N2O2	-										5	Edema
Aspartate	133.037	134.045	5.3	Yes	C4H7NO4	Yes	98.3	L-Aspartate	C4H7NO4	H+	Aspartate	16	17	0.941176	Purine metabolism, Histidine metabolism, Asp&Glu metabolism	1	7Class
Phenacylamine/p-Toluamide (50:50)	135.068	136.076	4.3	Yes	C8H9NO	Yes	75.9	Acetanilide	C8H9NO	H+	Phenacylamine/p-Toluamide (50:50)	2	4	0.5		3-4	2ClassHigh, Edema
Hypoxanthine	136.038	137.046	4	Yes	C5H4N4O	Yes	88.4	Hypoxanthine	C5H4N4O	H+	Hypoxanthine	58	58	1	Purine metabolism	1	7Class, Regression
Betaine	155.035	156.042	4.3	Yes	C5H10KNO2	Yes			C5H11NO2	K+	Betaine	103	104	0.990385	PC, CDP-Choline metabolism	1	7Class
Histidine	155.069	156.076	6.9	Yes	C6H9N3O2	Yes	97.2	Histidine	C6H9N3O2	H+	Histidine	176	176	1	Histidine metabolism	1	2ClassHigh, Regression
2-Hydroxycinnamic acid	164.047	165.054	4.3	Yes	C9H8O3	Yes	90.3	2-Hydroxycinnamic acid	C9H8O3	H+	2-Hydroxycinnamic acid	74	98	0.755102	Tyrosine T3 metabolism	1	2ClassHigh
N-(2-Aminoethylsulfonyl)acetamide	166.041	167.048	4.8	Yes	C4H10N2O3S	Yes			C4H10N2O3S	H+	N-(2-Aminoethylsulfonyl)acetamide	87	88	0.988636		3-4	Edema
Ethyl acetamidocyanoacetate	170.069	171.076	4.9	Yes	C7H10N2O3	Yes			C7H10N2O3	H+	Ethyl acetamidocyanoacetate	54	98	0.55102		3-4	2ClassHigh
2-(Diethylamino)ethyl-diethylazanium	172.194	173.201	4.2	Yes	C10H24N2	Yes			C10H24N2	H+	2-(Diethylamino)ethyl-diethylazanium	69	70	0.985714		3-4	7Class
Citrulline	175.095	176.103	5.6	Yes	C6H13N3O3	Yes	98.8	Citrulline	C6H13N3O3	H+	Citrulline	76	76	1		2	Edema
Histidine+Na+	177.051	178.059	6.9	Yes	C6H8N3NaO2	Yes			C6H9N3O2	Na+	Histidine	3	25	0.12		1	Regression
Tyrosine	181.074	182.081	4.3	Yes	C9H11NO3	Yes	98	L-Tyrosine	C9H11NO3	H+	L-Tyrosine	5	5	1	Tyrosine T3 metabolism	1	2ClassHigh
	184.121	369.24969 (M+2)	5.2	No (184.1211) Yes (369.24969)	C9H16N2O2	-				2M+H						5	2ClassHigh
N-(2-Ethoxyethyl)-N,N',N'-trimethylpropane-1,3-diamine	188.189	189.196	3.6	Yes	C10H24N2O	Yes			C10H24N2O	H+	N-(2-Ethoxyethyl)-N,N',N'-trimethylpropane-1,3-diamine	19	19	1		3-4	All four models
	189.005	190.012	4.3	Yes	C5H4KN5O	Yes			C5H5N5O	K+					Purine metabolism	4	7Class
N-(gamma-Glutamyl)ethanolamine	190.095	191.102	5.4	Yes	C7H14N2O4	Yes			C7H14N2O4	H+	N-(gamma-Glutamyl)ethanolamine	68	69	0.985507		3-4	2ClassHigh
	195.858	196.865	4.5	Yes	CHCl3OP2	No			CH2S5	Na+						5	Regression
Ser-Pro	202.095	203.102	4.6	Yes	C8H14N2O4	Yes			C8H14N2O4	H+	Serylproline	4	4	1	Proteolysis	3-4	Regression
Ser-Thr	206.09	207.097	5.3	Yes	C7H14N2O5	Yes			C7H14N2O5	H+	Threonyl-Serine / Serinylthreonine	48	48	1	Proteolysis	3-4	7Class
	210.098	211.105	4.7	No	C6H10N8O	No										5	2Class
Ovothiol B	215.065	216.073	5.2	Yes	C6H9N5O4	No			C8H13N3O2S	H+	Ovothiol B	25	25	1		3-4	7Class
	215.915	216.923	4.6	Yes	C3H4ClNa2O2PS	No			C5H3Cl3O3	H+						5	Regression
1-(2-methoxy-4-nitrophenyl)pyrrolidine	222.1	223.107	4.6	QC only	C11H14N2O3	No	65.7	1-(2-methoxy-4-nitrophenyl)pyrrolidine	C11H14N2O3	H+	Gly-Phe	5	9	0.555556		4-5	2ClassHigh
N2,9-Diacetylguanine	235.07	236.078	3.7	Yes	C9H9N5O3	Yes			C9H9N5O3	H+	N2,9-Diacetylguanine	48	62	0.774194		3-4	2ClassHigh
Cytidine	243.085	244.093	4.7	Yes	C9H13N3O5	Yes	88.5	Cytidine	C9H13N3O5	H+	Cytidine	51	75	0.68	Purine metabolism, choline formation	1	7Class, Regression
Ala-Ala-Pro	257.137	258.145	4.8	Yes	C11H19N3O4	Yes			C11H19N3O4	H+	L-alanyl-L-alanyl-L-proline	15	17	0.882353	Proteolysis	3-4	7Class, 2ClassHigh
Ala-HomoArg	259.164	260.172	6	Yes	C10H21N5O3	Yes			C10H21N5O3	H+	Alanylhomoaruginine	6	6	1		3-4	7Class, Regression
Lys-Leu	259.19	260.197	5.3	Yes	C12H25N3O3	Yes			C12H25N3O3	H+	L-leucyl-L-lysine // Lysyl-Leucine	30	30	1		3-4	7Class, Regression
	259.753	260.76	4.2	Yes	-	-										5	2ClassHigh
Streptidine	262.139	263.146	4.1	Yes	C9H20N4Na2O2	No			C11H20N2O5	H+	Streptidine	87	89	0.977528	Proteolysis	3-4	7Class, 2ClassHigh, 2ClassLow
Cytidine+Na+	265.067	266.075	4.6	Yes	C9H13N3O5	Yes			C9H13N3O5	Na+	Cytidine	5	7	0.714286	Purine metabolism, choline formation	1	7Class, Regression
Cytidine+Na+#2	265.067	266.075	4.7	Yes	C9H13N3O5	Yes			C9H13N3O5	Na+	Cytidine	3	4	0.75	Purine metabolism, choline formation	1	7Class, 2ClassHigh, Regression
Inosine	268.081	269.088	4	Yes	C10H12N4O5	Yes	83.8	Inosine	C10H12N4O5	H+	Inosine	79	94	0.840426	Purine metabolism	3-4	Regression
Many gapfilled	269.195	270.202	3.4	QC only	C9H24N7NaO	No			C8H25N6O4	H+						4-5	7Class
Tyr-Pro	278.126	279.134	3.8	QC only	C14H18N2O4	Yes			C14H18N2O4	H+	Tyrosyl-proline	4	4	1	Proteolysis?	3-4	7Class
	283.903	284.91	4.6	Yes	C3H6ClKN2Na2O2P2	No			C6H5Cl3O5	Na+						4	7Class
Iso-Arg	287.196	288.209	5.1	Yes	C12H25N5O3	Yes			C12H25N5O3 (100%)	H+	Isoleucylarginine	15	15	1		3-4	2ClassHigh, Regression
Guanosine	305.073	306.081	4.4	Yes	C16H11N5S	No	79.2	4-[4-(1-phenyl-1H-1,2,4-triazol-5-yl)-1,3-thiazol-2-yl]pyridine	C10H13N5O5	Na+	Guanosine	15	28	0.535714	Purine metabolism	1	7Class, Regression
InChI	316.186	317.193	6.5	QC only	C13H26N4Na2O2	No			C12H24N6O4 (100%)	H+	InChI=1S/C12H24N6O4/c1-6(2)8(9(13)19)18-10(20)7(17-12(21)22)4-3-5-16-11(14)15/h6-8,17H,3-5H2,1-2H3,(H2,13,19)(H,18,20)(H,21,22)(H4,14,15,16)	15	15	1		3-4	2ClassLow
	316.89	317.897	4.1	No	C3H6BrN5O2P2S	-										5	7Class, 2ClassHigh, Regression
Glu-Gly	360.212	361.219	6.2	Yes	C14H28N6O5	Yes			C14H28N6O5	H+	Glu-Gly	1	1	1		3-4	Regression
InChI	361.919	362.926	4.6	Yes	C7H10Na2O6P2S2	No			C5H4N2O13P2+H+ // C8HN6O7P+K+ // C10HN2O10P + Na+	H+	InChI=1S/C13H6Cl4N2O2/c14-7-8(15)11(16)18-9(7)13-19-12(17)10(21-13)5-1-3-6(20)4-2-5/h1-4,18,20H	15	98	0.153061		4-5	7Class, 2ClassLow
InChI	368.242	369.249	5.2	Yes	C16H37N2O5P	No			C18H32N4O4	H+	InChI=1S/C18H32N4O4/c1-20-7-9-22(10-8-20)18(25)14-5-4-6-15(19-16(23)13-26-3)12-21(2)17(24)11-14/h14-15H,4-13H2,1-3H3,(H,19,23)	1	2	0.5		4-5	2ClassHigh
Ascaulitoxin	397.171	398.178	3.7	QC only	C14H30N3Na2O5P	No			C14H27N3O10	H+	Ascaulitoxin	17	17	1		3-4	7Class
Ala-Val-Pro-Pro	404.202	405.209	4.9	Yes	C12H30N8NaO4P	No			C15H28N6O7	Na+	Ala-Val-Pro-Pro	89	94	0.946809		3-4	Regression
	417.259	418.266	6.2	No	C14H41N7OP2S	-										5	2ClassHigh, Regression
	487.865	488.872	4.6	Yes	C6H5ClN2Na2O15P2	No			C18H12Br2O4	K+		76	92	0.826087		4-5	2ClassLow
lysoPC 16:0	495.332	496.339	3.3	QC only	C24H50NO7P	Yes			C24H50NO7P	H+	lysoPC 16:0	73	94	0.776596	PLA2 + Inositol mediated metabolism	3-4	Regression
lysoPC 18:0	523.363	524.371	3.3	QC only	C25H51N5NaO3P	No			C26H54NO7P	H+	lysoPC 18:0	107	107	1	PLA2 + Inositol mediated metabolism	3-4	7Class, Regression
InChI	536.162	537.169	4	Yes	C20H24N8O10	No			C18H32O18	H+	1,4-beta-D-Glucan	1	13	0.0769231		4-5	2ClassHigh
	555.852	556.86	4.6	Yes	C7H7K2N6O13PS2	No			All different formulas	Na+	All different formulas					5	7Class, 2ClassHigh, Regression
1,4-beta-D-Glucan	558.143	559.151	4	Yes	C15H27N8O13P	No			C18H32O18	Na+	1,4-beta-D-Glucan	8	16	0.5		5	7Class, 2ClassHigh
lysoPC 20:3	567.332	568.339	3.3	Yes	C27H52N3NaO4P2	No			C28H52NO7P	Na+	lysoPC 20:3	50	90	0.555556	PLA2 + Inositol mediated metabolism	3-4	2ClassHigh
	623.84	624.847	4.6	Yes	C6H9KN10Na2O8P2S4	No			All different formulas							5	2ClassHigh
DL-Dipalmitoylphosphatidylcholine	733.561	734.569	3.1	Yes	C40H80NO8P	Yes	94.8	DL-Dipalmitoylphosphatidylcholine	C40H80NO8P	H+	DL-Dipalmitoylphosphatidylcholine	79	80	0.9875	PLA2 + Inositol mediated metabolism	2	7Class
SM(d18:0/17:0)	740.582	741.59	3.2	Yes	C45H72N8O	No			C40H83N2O6P	Na+	SM(d18:0/17:0)	41	41	1		3-4	7Class
	903.583	904.59	3.4	Yes	C45H85N7Na2O6P2	No			C48H28N5O9P							5	7Class
Lipidomics annotation
C8		288.217		-	C15H30NO4	-	-	-	-	M+	Octanoylcarnitine	-	-	-		QqQ	7Class
C14		372.311		-	C21H42NO4	-	-	-	-	H+	Tetradecanoylcarnitine	-	-	-		QqQ	7Class
lysoPC a C16:0		496.34		-	C24H51NO7P	-	-	-	-	H+	1-palmitoyl-sn-glycero-3-phosphocholine	-	-	-		QqQ	7Class, 2ClassHigh, Regression
lysoPC a C17:0		510.356		-	C25H53NO7P	-	-	-	-	H+	1-heptadecanoyl-sn-glycero-3-phosphocholine	-	-	-		QqQ	7Class, 2ClassHigh
lysoPC a C18:1		522.356		-	C26H53NO7P	-	-	-	-	H+	1-octadecenoyl-sn-glycero-3-phosphocholine	-	-	-		QqQ	7Class, 2ClassHigh, Regression
lysoPC a C18:2		520.34		-	C26H51NO7P	-	-	-	-	H+	1-linoleoyl-sn-glycero-3-phosphocholine	-	-	-		QqQ	2ClassHigh
lysoPC a C20:3		546.356		-	C28H53NO7P	-	-	-	-	H+	1-Meadoyl-glycero-3-phosphocholine	-	-	-		QqQ	Regression
lysoPC a C20:5		542.325		-	C28H49NO7P	-	-	-	-	H+	1-Eicosapentaenoyl-glycero-3-phosphocholine	-	-	-		QqQ	7Class
lysoPC a C22:0		580.434		-	C30H63NO7P	-	-	-	-	H+	1-behenoyl-sn-glycero-3-phosphocholine	-	-	-		QqQ	7Class, Regression
lysoPC a C22:5		570.356		-	C30H53NO7P	-	-	-	-	H+	1-docosapentaenoyl-sn-glycero-3-phosphocholine	-	-	-		QqQ	7Class, Regression
lysoPC a C22:6		568.34		-	C30H51NO7P	-	-	-	-	H+	1-Docosahexaenoyl-sn-glycero-3-phosphocholine	-	-	-		QqQ	7Class, 2ClassHigh, Regression
PC aa C28:1		676.492		-	C36H71NO8P	-	-	-	-	H+	multiple	-	-	-		QqQ	7Class, Regression
PC aa C30:2		702.507			C38H73NO8P	-	-	-	-	H+	multiple	-	-	-		QqQ	7Class
PC aa C32:0		734.57		-	C40H81NO8P	-	-	-	-	H+	multiple	-	-	-		QqQ	7Class, 2ClassHigh, 2ClassLow
PC aa C38:5		808.586			C46H83NO8P	-	-	-	-	H+	multiple	-	-	-		QqQ	7Class
PC aa C40:0		846.695		-	C48H97NO8P	-	-	-	-	H+	multiple	-	-	-		QqQ	2ClassHigh
PC aa C40:6		834.601			C48H85NO8P	-	-	-	-	H+	multiple	-	-	-		QqQ	7Class
PC ae C38:0		804.685		-	C46H95NO7P	-	-	-	-	H+	multiple	-	-	-		QqQ	7Class, 2ClassHigh, Regression
PC ae C42:1		858.732		-	C50H101NO7P	-	-	-	-	H+	multiple	-	-	-		QqQ	Regression
PC ae C42:0		854.7			C50H97NO7P	-	-	-	-	H+	multiple	-	-	-		QqQ	7Class
PC ae C42:4		852.685			C50H95NO7P	-	-	-	-	H+	multiple	-	-	-		QqQ	7Class
SM C18		732.615			C41H85N2O6P	-	-	-	-	H+	N-Octadecanoyl Sphingosylphosphorylcholine	-	-	-		QqQ	7Class

## Sheet: Table S7
Table S7. Structure elucidation information pertaining to features left after filtering procedures
																Green colored = Known metabolite in litterature
Abbreviation	Neutral mass	m/z	Adduct	RT	dPPM theoretical vs measured m/z	MS2	Signal in non-exp samples	CD Chemical Formula	CD Exp Comp Node Transformation predictions	CD Suggested Formula Change	FISh coverage for theoretic structure	mzCloud Score	mzCloud Suggestion	Sirius Predicted Formula	Sirius Predicted Compound	MS2 in Sirius Fitting dominant prediction	Total	% Sirius dominant prediction	Prediction
Imi	193.089	194.097	H+	1.733	1.55369	Yes	No	C14H11N	-	(-CHNO)	50	98.8	Iminostilbene	C14H11N	Iminostilbene	2/4		0.75	#3 & #5
CBZ-Ep	252.089	253.098	H+	2.254	1.35539	Yes	No	C15H12N2O2	Dehydration	(+O)	83.33	93.2	Carbamazepine 10,11-epoxide	C15H12N2O2	Carbamazepin 10,11-epoxide	1/1		1	#1
	253.11	254.117		3.616	0.9087	Yes	Redetected Peak	C12H11N7	Hydration, Acetylation	(-N)+(CH3O)	60	66.3	Triamterene
	270.136	271.144	Na+	3.188	0.9087	No	Redetected Peak	C17H20Na2	Hydration, Reduction, Methylation	(+CH6O)	-	-
	277.073	278.08		5.572	2.92342	No	Noise signal Ctrl	C6H17N5NaO2PS	Dehydration, Dehydration, Oxidative Deamination to Alcohol, Acetylation	(-HN)+(C2O2)	-
	281.152	282.16	H+	2.24	1.35539	Yes	No	C17H19N3O	Oxidative Deamination to Ketone, Methylation	(-N)+(CHO3)	30			C9H23N5O3S	1-Amino-3-[2-(dimethylsulfamoyl)ethyl]-2-(3-methoxypropyl)guanidine	4/9			#1	https://pubchem.ncbi.nlm.nih.gov/compound/106341256
	281.153	282.16	H+	1.759	0.8892	Yes	No	C17H19N3O	Oxidative Deamination to Ketone, Methylation	(-N)+(CHO3)	30			C17H19N3O	NO2-2-OH-CBZ	1/1			#59	https://pubchem.ncbi.nlm.nih.gov/compound/3027990
	305.152	306.159		5.504	3.01489	No	Redetected Peak	C9H26N5NaOP2	Desaturation, Ornitine Conjugation	(+C4H7N)	-	-	-
	366.169	367.176		1.977	1.52935	No	No	C21H24N2Na2O	Dehydration, Ornitine conjugation	(+C5H10N2O2)	-	-	-
	389.104	390.11		1.601	2.59571	No	Redetected Peak	C9H20N9NaO3S2	Oxidation, Cysteine Conjugation 1	(+C3H7NO4S)	-	-	-
	474.275	475.282		3.902	4.723	No	No	C28H36N4Na2	Oxidative Deamination to Alcohol, Oxidative Deamination to Ketone, Palmitoyl conjugate	(-N2)+(C16H26O3)	-	-	-
	561.192	562.199		5.731	4.00933	No	Redetected Peak	C20H38N5NaO6P2S	Hydration, GSH Conjugation 2	(+C10H19N3O7S)	-	-	-
Redected peak	Means that Compound Discoverer has widened the dPPM gap in order to look for a compound which was found in one sample and found something in a bigger windows than the original setting
